# Supplementary material for: Improving Model Performance on the Stratification of Breast Cancer Patients by Integrating Multiscale Genomic Features
Source: Biomed Res Int. 2020 Aug 25;2020:1475368. doi: 10.1155/2020/1475368 (PMC7471833; doi:10.1155/2020/1475368)
Supplement: Supplementary 5 — Supplementary Table 1. Three metrics for the independent test set by using mRNAs, microRNAs and the combination of mRNAs and miRNAs as features in BRCA. [file 1475368.f5.xlsx]

## Sheet: MCC
BRCA_total	mRNA	miRNA	mRNA+miRNA
	0.8124	0.7705	0.7045
	0.7311	0.6781	0.7906
	0.7892	0.6985	0.7771
	0.8109	0.7444	0.7682
	0.7802	0.7925	0.7503
	0.8221	0.8066	0.8394
	0.7602	0.6925	0.8284
	0.7888	0.6858	0.8335
	0.7847	0.7316	0.8044
	0.8325	0.6594	0.8127
BRCA_SHAP	mRNA	miRNA	mRNA+miRNA
	0.84	0.7554	0.7605
	0.7832	0.6941	0.8013
	0.8222	0.7291	0.8044
	0.8238	0.7275	0.764
	0.807	0.8068	0.7663
	0.7885	0.766	0.8578
	0.7541	0.6743	0.8728
	0.7735	0.689	0.8471
	0.7856	0.6988	0.8449
	0.8188	0.6579	0.8672

## Sheet: ACC
BRCA_total	mRNA	miRNA	mRNA+miRNA
	0.932	0.9223	0.8932
	0.9175	0.8932	0.9272
	0.9272	0.8981	0.9175
	0.932	0.9175	0.9223
	0.9175	0.9272	0.9175
	0.9563	0.932	0.9466
	0.9126	0.9078	0.9515
	0.9369	0.9078	0.9417
	0.9223	0.9175	0.9272
	0.9417	0.8932	0.932
BRCA_SHAP	mRNA	miRNA	mRNA+miRNA
	0.9417	0.9175	0.9126
	0.932	0.8981	0.9272
	0.9369	0.9078	0.9272
	0.9369	0.9126	0.9175
	0.9272	0.932	0.9223
	0.9466	0.9175	0.9515
	0.9078	0.9029	0.9612
	0.932	0.9078	0.9466
	0.9223	0.9078	0.9417
	0.9369	0.8932	0.9515

## Sheet: F1
BRCA_total	mRNA	miRNA	mRNA+miRNA
	0.956	0.9515	0.9308
	0.9493	0.9333	0.9533
	0.9533	0.9366	0.946
	0.9568	0.9483	0.9509
	0.946	0.9538	0.948
	0.9745	0.9565	0.9664
	0.9427	0.944	0.9708
	0.9619	0.9443	0.9625
	0.9497	0.9496	0.9521
	0.963	0.9345	0.9563
BRCA_SHAP	mRNA	miRNA	mRNA+miRNA
	0.962	0.9486	0.943
	0.9578	0.9362	0.9521
	0.959	0.9422	0.9521
	0.9595	0.9455	0.9467
	0.9518	0.9568	0.9509
	0.9687	0.9467	0.9689
	0.9385	0.9412	0.9762
	0.9586	0.944	0.9657
	0.9494	0.9436	0.9613
	0.9595	0.9349	0.9684
