# Supplementary material for: Improving Model Performance on the Stratification of Breast Cancer Patients by Integrating Multiscale Genomic Features
Source: Biomed Res Int. 2020 Aug 25;2020:1475368. doi: 10.1155/2020/1475368 (PMC7471833; doi:10.1155/2020/1475368)
Supplement: Supplementary 7 — Supplementary Table 3. Three metrics for the independent test set by using mRNAs, miRNAs and the combination of mRNAs and miRNAs as features in THCA. [file 1475368.f7.xlsx]

## Sheet: MCC
THCA_total	mRNA	miRNA	mRNA+miRNA
	0.2864	0.4622	0.4481
	0.2277	0.3769	0.4387
	0.3502	0.37	0.4289
	0.3756	0.3713	0.4213
	0.247	0.3267	0.4144
	0.3707	0.4926	0.3977
	0.216	0.3583	0.386
	0.3354	0.2647	0.3823
	0.314	0.4514	0.3759
	0.4034	0.2228	0.3757
THCA_SHAP	mRNA	miRNA	mRNA+miRNA
	0.2497	0.4058	0.494
	0.2822	0.3696	0.4818
	0.2466	0.4713	0.4754
	0.3756	0.3054	0.4614
	0.2462	0.281	0.4472
	0.216	0.4969	0.4289
	0.2521	0.4052	0.4289
	0.3334	0.3677	0.4235
	0.404	0.4915	0.4201
	0.3762	0.2508	0.4095

## Sheet: ACC
THCA_total	mRNA	miRNA	mRNA+miRNA
	0.7327	0.7822	0.7624
	0.7129	0.7525	0.7525
	0.7426	0.7228	0.7723
	0.7327	0.7426	0.7525
	0.6931	0.7129	0.7723
	0.7624	0.802	0.7327
	0.7129	0.7624	0.7822
	0.6931	0.6931	0.7327
	0.7327	0.7525	0.7624
	0.7327	0.6634	0.7921
THCA_SHAP	mRNA	miRNA	mRNA+miRNA
	0.7228	0.7624	0.7723
	0.7327	0.7525	0.7624
	0.7129	0.7624	0.7921
	0.7327	0.7129	0.7822
	0.6931	0.703	0.7624
	0.7129	0.802	0.7723
	0.7228	0.7822	0.7723
	0.6931	0.7327	0.7525
	0.7624	0.7624	0.7624
	0.7228	0.6733	0.7525

## Sheet: F1
THCA_total	mRNA	miRNA	mRNA+miRNA
	0.3721	0.5417	0.5556
	0.4082	0.5283	0.5283
	0.48	0.5172	0.566
	0.4255	0.5185	0.5455
	0.3404	0.5085	0.549
	0.4783	0.6	0.5091
	0.3556	0.5	0.5
	0.4746	0.4364	0.5091
	0.4255	0.5455	0.52
	0.4255	0.3704	0.4324
THCA_SHAP	mRNA	miRNA	mRNA+miRNA
	0.3333	0.52	0.566
	0.449	0.5098	0.5556
	0.3556	0.5862	0.5714
	0.4255	0.4912	0.56
	0.3111	0.4	0.5714
	0.3556	0.6154	0.566
	0.3913	0.5217	0.566
	0.4918	0.4906	0.4444
	0.5	0.5385	0.52
	0.3913	0.3529	0.4898
